# Supplementary material for: Suppression of Cancer Cell Stemness and Drug Resistance via MYC Destabilization by Deubiquitinase USP45 Inhibition with a Natural Small Molecule
Source: Cancers (Basel). 2023 Feb 1;15(3):930. doi: 10.3390/cancers15030930 (PMC9913288; doi:10.3390/cancers15030930)
Supplement: Supplementary file 1 [file cancers-15-00930-s001.zip]

Archive with 1 entries (1 files):
- cancers-2116900-supplementary.pdf
